# Supplementary material for: Self-Healable and Recyclable Dual-Shape Memory Liquid Metal–Elastomer Composites
Source: Polymers (Basel). 2022 Jun 1;14(11):2259. doi: 10.3390/polym14112259 (PMC9182922; doi:10.3390/polym14112259)
Supplement: Supplementary file 1 [file polymers-14-02259-s001.zip]

Archive with 6 entries (6 files):
- polymers-1735787-supplementary.pdf
- Video S1.mp4
- Video S2.mp4
- Video S3.mp4
- Video S4.mp4
- Video S5.mp4
